# Supplementary material for: The Relationship between Free Volume and Cooperative Rearrangement: From the Temperature-Dependent Neutron Total Scattering Experiment of Polystyrene
Source: Polymers (Basel). 2021 Sep 9;13(18):3042. doi: 10.3390/polym13183042 (PMC8470135; doi:10.3390/polym13183042)
Supplement: Supplementary file 1 [file polymers-13-03042-s001.zip]

Archive with 1 entries (1 files):
- polymers-1362914-supplementary.pdf
